# Supplementary material for: Machine-Learning-Based Late Fusion on Multi-Omics and Multi-Scale Data for Non-Small-Cell Lung Cancer Diagnosis
Source: J Pers Med. 2022 Apr 8;12(4):601. doi: 10.3390/jpm12040601 (PMC9025878; doi:10.3390/jpm12040601)
Supplement: Supplementary file 1 [file jpm-12-00601-s001.zip]

Archive with 1 entries (1 files):
- jpm-1655720-Supplementary.pdf
